# Supplementary material for: Diabetes mellitus and chronic kidney disease in the Eastern Mediterranean Region: findings from the Global Burden of Disease 2015 study
Source: Int J Public Health. 2017 Aug 3;63(Suppl 1):177–86. doi: 10.1007/s00038-017-1014-1 (PMC5973961; doi:10.1007/s00038-017-1014-1)
Supplement: Supplementary file 1 — Supplementary material 1 (XLSX 28 kb) [file 38_2017_1014_MOESM1_ESM.xlsx]

## Sheet: kreporter (59)
Diabetes mellitus and chronic kidney disease in the Eastern Mediterranean Region: Findings from the Global Burden of Disease 2015 study
Prefix	First Name:	Middle Name 1	Middle Name 2	Last Name:	Highest degree	Department	Institution/Organization	Institution/Organization City	Institution/Organization State	Institution/Organization Country	Department 2	Institution/Organization 2	Institution/Organization 2 City	Institution/Organization 2 State	Institution/Organization 2 Country	Department 3	Institution/Organization 3	Institution/Organization 3 City	Institution/Organization 3 State	Institution/Organization 3 Country	Department 4	Institution/Organization 4	Institution/Organization 4 City	Institution/Organization 4 State	Institution/Organization 4 Country
Dr.	Maziar			Moradi-Lakeh	MD	Department of Community Medicine, Preventive Medicine and Public Health Research Center, Gastrointestinal and Liver Disease Research Center (GILDRC)	Iran University of Medical Sciences	Tehran		Iran
Dr.	Charbel			El Bcheraoui	PhD	Institute for Health Metrics and Evaluation	University of Washington	Seattle	Washington	United_States
Dr.	Ibrahim			Khalil	PhD	Institute for Health Metrics and Evaluation	University of Washington	Seattle	Washington	United_States
Dr.	Raghid			Charara	MD		American University of Beirut	Beirut		Lebanon
Dr.	Ashkan			Afshin	MD	Institute for Health Metrics and Evaluation	University of Washington	Seattle	Washington	United_States
Dr.	Haidong			Wang	PhD	Institute for Health Metrics and Evaluation	University of Washington	Seattle	Washington	United_States
Mr.	Michael			Collison	BS	Institute for Health Metrics and Evaluation	University of Washington	Seattle	Washington	United_States
Mr.	Kristopher	J.		Krohn	BA	Institute for Health Metrics and Evaluation	University of Washington	Seattle	Washington	United_States
Ms.	Adrienne			Chew	ND	Institute for Health Metrics and Evaluation	University of Washington	Seattle	Washington	United_States
Ms.	Farah			Daoud	BA/BS	Institute for Health Metrics and Evaluation	University of Washington	Seattle	Washington	United_States
Dr.	Christopher	D.		Blosser	MD	Institute for Health Metrics and Evaluation	University of Washington	Seattle	Washington	United_States
Ms.	Leslie			Cornaby	BS	Institute for Health Metrics and Evaluation	University of Washington	Seattle	Washington	United_States
Dr.	Kyle	J.		Foreman	PhD	Institute for Health Metrics and Evaluation	University of Washington	Seattle	Washington	United_States		Imperial College London	London		United_Kingdom
Dr.	Nicholas	J		Kassebaum	MD	Institute for Health Metrics and Evaluation	University of Washington	Seattle	Washington	United_States	Department of Anesthesiology & Pain Medicine	Seattle Children’s Hospital	Seattle	Washington	United_States
Ms.	Laura			Kemmer		Institute for Health Metrics and Evaluation	University of Washington	Seattle	Washington	United_States
Mr.	Michael			Kutz	BS	Institute for Health Metrics and Evaluation	University of Washington	Seattle	Washington	United_States
Mr.	Patrick			Liu	BA	Institute for Health Metrics and Evaluation	University of Washington	Seattle	Washington	United_States
Mr	Ben			Zipkin		Institute for Health Metrics and Evaluation	University of Washington	Seattle	Washington	United_States
Prof.	Johan			Ärnlöv	PhD	Department of Neurobiology, Care Sciences and Society, Division of Family Medicine and Primary Care	Karolinska Institutet	Stockholm		Sweden	School of Health and Social Studies	Dalarna University	Falun		Sweden
Mr.	Kalkidan	Hassen		Abate	MS		Jimma University	Jimma	Oromia	Ethiopia
Dr.	Alireza			Ahmadi	PhD		Kermanshah University of Medical Sciences	Kermanshah		Iran			Stockholm		Sweden
Dr.	Hamid			Ahmadieh	MD	Ophthalmic Research Center	Shahid Beheshti University of Medical Sciences	Tehran	Tehran	Iran	Department of Ophthalmology	Labbafinejad Medical Center	Tehran	Tehran	Iran
Mr.	Muktar	Beshir		Ahmed	MPH	College of Health Sciences, Department of Epidemiology, ICT and e-Learning Coordinator	Jimma University	Jimma	Oromiya	Ethiopia
Dr.	Ziyad			Al-Aly	MD		Washington University in St. Louis	St. Louis	MO	United_States
Dr.	Khurshid			Alam	PhD	Murdoch Childrens Research Institute	The University of Melbourne	Parkville	Victoria	Australia		The University of Melbourne	Melbourne	VIC	Australia		The University of Sydney	Sydney	NSW	Australia
Ms.	Deena			Alasfoor	MSc		Ministry of Health	Al Khuwair	Muscat	Oman
Dr.	Raghib			Ali	FRCP		University of Oxford	Oxford		United_Kingdom
Dr.	Reza			Alizadeh-Navaei	PhD	Gastrointestinal Cancer Research Center	Mazandaran University of Medical Sciences	Sari	Mazandaran	Iran
Dr.	Juma	M		Alkaabi	FRCP		College of Medicine and Health Sciences UAEU	ALAIN UAE	Abu Zaby	united_arab_emirates
Dr.	Ala'a			Alkerwi	PhD		Luxembourg Institute of Health (LIH)	Strassen		Luxembourg
Dr.	Rajaa			Al-Raddadi	PhD		Joint Program of Family and Community Medicine	Jeddah	Makkah	Saudi_Arabia
Dr.	Khalid	A.		Altirkawi	MD		King Saud University	Riyadh		Saudi_Arabia
Prof.	Nelson			Alvis-Guzman	PhD		Universidad de Cartagena	Cartagena de Indias		Colombia
Dr.	Erfan			Amini	MD	Uro-Oncology Research Center	Tehran University of Medical Sciences	Tehran		Iran	Non-communicable Diseases Research Center, Endocrinology and Metabolism Research Institute	Tehran University of Medical Sciences	Tehran		Iran
Dr.	Nahla			Anber	PhD		Mansoura University	Mansoura		Egypt
Dr.	Palwasha			Anwari	MD		Self-employed	Kabul	Kabul	Afghanistan
Mr.	Solomon	Weldegebreal		Asgedom	PhD		Mekelle University	Mekelle	Tigray	Ethiopia
Mr.	Tesfay Mehari			Atey	MS		Mekelle University	Mekelle	Tigray	Ethiopia
Dr.	Leticia			Avila-Burgos	PhD		National Institute of Public Health	Cuernavaca	Morelos	Mexico
Mr.	Ashish			Awasthi	PhD		Sanjay Gandhi Postgraduate Institute of Medical Sciences	Lucknow	Uttar Pradesh	India
Dr.	Peter			Azzopardi	MEpi	Department of Paediatrics	The University of Melbourne	Melbourne	VIC	Australia		Murdoch Childrens Research Institute	Melbourne	VIC	Australia	Wardliparingga Aboriginal Research Unit	South Australian Health and Medical Research Institute	Adelaide	SA		Centre for International Health	Burnet Institute	Melbourne	VIC	Australia
Prof.	Till			Bärnighausen	MD	Department of Global Health and Population, Harvard T H Chan School of Public Health	Harvard University	Boston	MA	United_States		Africa Health Research Institute	Mtubatuba	KwaZulu-Natal	South_Africa	Institute of Public Health	Heidelberg University	Heidelberg		Germany
Mr.	Umar			Bacha	PhD	School of Health Sciences	University of Management and Technology	Lahore	Punjab	Pakistan
Dr.	Aleksandra			Barac	PhD	Faculty of Medicine	University of Belgrade	Belgrade	Belgrade	Serbia
Prof.	Shahrzad			Bazargan-Hejazi	PhD	College of Medicine	Charles R. Drew University of Medicine and Science	Los Angeles	CA	United_States	David Geffen School of Medicine	University of California at Los Angeles	Los Angeles	CA	United_States
Dr.	Neeraj			Bedi	MD		College of Public Health and Tropical Medicine	Jazan		Saudi_Arabia
Mr.	Derbew Fikadu			Berhe	MS	School of Pharmacy	Mekelle University	Mekelle	Tigray	Ethiopia			Groningen	Groningen	Netherlands
Mr.	Addisu	Shunu		Beyene	MPH	College of Health and Medical Science	Haramaya University	Harar	Oromia	Ethiopia
Dr.	Zulfiqar	A.		Bhutta	PhD	Centre of Excellence in Women and Child Health	Aga Khan University	Karachi		Pakistan	Centre for Global Child Health	The Hospital for Sick Children	Toronto	ON	Canada
Dr.	Boris			Bikbov	MD		IRCCS - Istituto di Ricerche Farmacologiche Mario Negri	Bergamo		Italy
Mr.	Mulugeta	M.		Birhanu	MS		University of Groningen, UMCG	Groningen	Groningen	Netherlands		Mekelle University	Mekelle	Ayder 03	Ethiopia
Dr.	Zahid	A		Butt	PhD		Al Shifa Trust Eye Hospital	Rawalpindi	Punjab	Pakistan
Mrs.	Lucero			Cahuana-Hurtado	PhD		National Institute of Public Health	Cuernavaca	Morelos	Mexico
Prof.	David	O.		Carpenter	MD		University at Albany	Rensselaer	New York	United_States
Prof.	Juan	Jesus		Carrero	PhD	Department of Medical Epidemiology and Biostatistics	Karolinska Institutet	Stockholm		Sweden
Dr.	Jee-Young	Jasmine/J		Choi	PhD		Seoul National University Hospital	Seoul		South_Korea		Seoul National University Medical Library	Seoul		South_Korea
Dr.	Hadi			Danawi	PhD		Walden University	Minneapolis	Minnesota	United_States
Dr.	Samath	D.		Dharmaratne	MD	Department of Community Medicine, Faculty of Medicine	University of Peradeniya	Peradeniya		Sri_Lanka
Dr.	Eric	L.		Ding	ScD	Harvard T H Chan School of Public Health	Harvard University	Boston	Massachusetts	United_States
Dr.	Shirin			Djalalinia	PhD	Undersecretary for Research & Technology	Ministry of Health & Medical Education	Tehran	Tehran	Iran
Prof.	Kerrie	E		Doyle	PhD		RMIT University	Bundoora	VIC	Australia		Australian National University	Canberra	ACT	Australia
Miss	Hedyeh			Ebrahimi		Non-Communicable Diseases Research Center	Tehran University of Medical Sciences	Tehran	Tehran	Iran	Liver and Pancreaticobiliary Diseases Research Center, Digestive Disease Research Institute, Shariati Hospital,	Tehran University of Medical Sciences	Tehran	Tehran	Iran
Mr.	Aman	Yesuf		Endries	MPH		Arba Minch University	Arba Minch	SNNPR	Ethiopia
Prof.	Alireza			Esteghamati	MD	Endocrinology and Metabolism Research Center	Tehran University of Medical Sciences	Tehran	Tehran	Iran
Dr.	Maryam	S		Farvid	PhD	Department of Nutrition, Harvard T.H. Chan School of Public Health	Harvard University	Boston	MA	United_States		Harvard/MGH Center on Genomics, Vulnerable Populations, and Health Disparities, Mongan Institute for Health Policy, Massachusetts General Hospital	Boston	MA	United_States
Dr.	Seyed-Mohammad			Fereshtehnejad	PhD	Department of Neurobiology, Care Sciences and Society (NVS)	Karolinska Institutet	Stockholm		Sweden
Mr.	Tesfaye	Regassa		Feyissa	MPH		Wollega University	Nekemte	Oromia	Ethiopia
Dr.	Florian			Fischer	PhD	School of Public Health	Bielefeld University	Bielefeld	North Rhine-Westphalia	Germany
Mr.	Tsegaye	Tewelde		Gebrehiwot	MPH		Jimma University	Jimma	Oromia	Ethiopia
Prof.	Philimon	N		Gona	PhD		University of Massachusetts Boston	Boston	Massachusetts	United_States
Mr.	Sameer	Vali		Gopalani	MPH	Department of Health and Social Affairs	Government of the Federated States of Micronesia	Palikir	Pohnpei	Federated_States_of_Micronesia
Ms.	Bishal			Gyawali	MPH		Aarhus University	Aarhus		Denmark			Kathmandu		Nepal
Dr.	Nima			Hafezi-Nejad	MD	Endocrinology and Metabolism Research Center	Tehran University of Medical Sciences	Tehran	Tehran	Iran
Prof.	Randah	Ribhi		Hamadeh	DPhil		Arabian Gulf University	Manama		Bahrain
Dr.	Samer			Hamidi	DrPH		Hamdan Bin Mohammed Smart University	Dubai		united_arab_emirates
Ms.	Masako			Horino	MPH	Bureau of Child, Family & Community Wellness	Nevada Division of Public and Behavioral Health	Carson City	NV	United_States
Prof.	Mohamed			Hsairi	MD	Department of Epidemiology	Salah Azaiz Institute	Tunis	Tunis	Tunisia
Prof.	Mihajlo	B		Jakovljevic	PhD	Faculty of Medical Sciences	University of Kragujevac	Kragujevac	Central Serbia - Sumadija	Serbia	The Center for Health Trends and Forecasts	Institute for Health Metrics and Evaluation (IHME) The University of Washington	Seattle	Washington	United_States
Dr.	Aida			Jimenez-Corona	PhD	Department of Ocular Epidemiology and Visual Health	Institute of Ophthalmology Conde de Valencia	Mexico City		Mexico	General Directorate of Epidemiology	Ministry of Health	Mexico City		Mexico
Mr.	Denny			John	MPH		International Center for Research on Women	New Delhi	Delhi	India
Prof.	Jost	B		Jonas	MD	Department of Ophthalmology, Medical Faculty Mannheim	Ruprecht-Karls-University Heidelberg	Mannheim	Germany	Germany
Dr.	Amir			Kasaeian	PhD	Hematology-Oncology and Stem Cell Transplantation Research Center	Tehran University of Medical Sciences	Tehran	Tehran	Iran	Endocrinology and Metabolism Population Sciences Institute	Tehran University of Medical Sciences	Tehran	Tehran	Iran
Dr.	Andre	Pascal		Kengne	PhD		South African Medical Research Council	Cape Town	Western Cape	South_Africa		University of Cape Town	Cape Town	Western Cape	South_Africa
Mr.	Ezra	Belay		Ketema	MS		Mekelle University	Mekelle		Ethiopia
Prof.	Yousef	Saleh		Khader	ScD	Department of Community Medicine, Public Health and Family Medicine	Jordan University of Science and Technology	Irbid	Irbid	Jordan
Dr.	Ejaz	Ahmad		Khan	MD		Health Services Academy	Islamabad	Punjab	Pakistan
Prof.	Daniel			Kim	DrPH	Department of Health Sciences	Northeastern University	Boston	Massachusetts	United_States
Dr.	Yun Jin			Kim	PhD	Faculty of Chinese Medicine	Southern University College	Skudai	Johor	Malaysia
Dr.	Yohannes			Kinfu	PhD	Centre for Research and Action in Public Health	University of Canberra	Canberra	Australian Capital Territory	Australia
Dr.	Katarzyna	A.		Kissimova-Skarbek	PhD		Jagiellonian University Medical College	Krakow		Poland
Dr.	Ai			Koyanagi	MD	Research and Development Unit	Parc Sanitari Sant Joan de Deu (CIBERSAM)	Barcelona		Spain
Dr.	Heidi	J.		Larson	PhD	Department of Infectious Disease Epidemiology	London School of Hygiene & Tropical Medicine	London		United_Kingdom	Institute for Health Metrics and Evaluation	University of Washington	Seattle	WA	United_States
Prof.	Anders			Larsson	PhD	Department of Medical Sciences	Uppsala University	Uppsala		Sweden
Dr.	Yongmei			Li	PhD		San Francisco VA Medical Center	San Francisco	California	United_States
Prof.	Paulo	A.		Lotufo	DrPH		University of São Paulo	São Paulo	São Paulo	Brazil
Prof.	Raimundas			Lunevicius	PhD		Aintree University Hospital National Health Service Foundation Trust	Liverpool		United_Kingdom	School of Medicine	University of Liverpool	Liverpool		United_Kingdom
Prof.	Azeem			Majeed	MD	Department of Primary Care & Public Health	Imperial College London	London	England	United_Kingdom
Prof.	Reza			Malekzadeh	MD	Digestive Diseases Research Institute	Tehran University of Medical Sciences	Tehran		Iran	Digestive Diseases Research Institute	Tehran University of Medical Sciences	Tehran		Iran
Prof.	Deborah	Carvalho		Malta	PhD		Universidade Federal de Minas Gerais	Belo Horizonte	Minas Gerais	Brazil
Mr.	Mohsen			Mazidi	PhD	Key State Laboratory of Molecular Developmental Biology, Institute of Genetics and Developmental Biology	Chinese Academy of Sciences	Beijing		China
Prof.	Ziad	A.		Memish	MD		Saudi Ministry of Health	Riyadh		Saudi_Arabia	College of Medicine	Alfaisal University	Riyadh		Saudi_Arabia
Dr.	Walter			Mendoza	MD		United Nations Population Fund	Lima		Peru
Mr.	Mubarek	Abera		Mengistie	MS		Jimma University	Jimma	Oromia	Ethiopia
Dr.	George	A.		Mensah	MD	Center for Translation Research and Implementation Science, National Heart, Lung, and Blood Institute	National Institutes of Health	Bethesda	MD	United_States
Mr.	Haftay	Berhane		Mezgebe	MS		Mekelle University	Mekelle	Tigray	Ethiopia
Dr.	Ted	R		Miller	PhD		Pacific Institute for Research & Evaluation	Calverton	MD	United_States	Centre for Population Health	Curtin University	Perth	WA	Australia
Mr.	Muktar	Sano	Kedir	Mohammed	MS		MizanTepi University	Mizan Teferi		Ethiopia
Dr.	Shafiu			Mohammed	PhD	Health Systems and Policy Research Unit	Ahmadu Bello University	Zaria	Kaduna	Nigeria	Institute of Public Health	Heidelberg University	Heidelberg	Baden Wuettemberg	Germany
Prof.	Ulrich	O.		Mueller	PhD		Federal Institute for Population Research	Wiesbaden		Germany
Prof.	Gabriele			Nagel	PhD		Ulm University	Ulm		Germany
Dr.	Cuong	Tat		Nguyen	MSc	Institute for Global Health Innovations	Duy Tan University	Da Nang		Vietnam
Dr.	Quyen	Le		Nguyen	MD	Institute for Global Health Innovations	Duy Tan University	Da Nang		Vietnam
Dr.	Vuong	Minh		Nong	MSc	Institute for Global Health Innovations	Duy Tan University	Da Nang		Vietnam
Dr.	Jean Jacques	N		Noubiap	MD		University of Cape Town	Cape Town	Western Cape	South_Africa		Medical Diagnostic Centre	Yaounde	Centre	Cameroon
Dr.	Felix	Akpojene		Ogbo	MPH	Centre for Health Research	Western Sydney University	Sydney	New South Wales	Australia
Prof.	Alberto			Ortiz	PhD		IIS-Fundacion Jimenez Diaz-UAM	Madrid		Spain
Dr.	Erika			Ota	PhD		St. Luke's International University	Tokyo	Tokyo	Japan
Dr.	Tejas			Patel	MD		Mount Sinai Health System	New York	NY	United_States
Dr.	Jonathan			Pearson-Stuttard	MD		Imperial College London	London		United_Kingdom			Liverpool		United_Kingdom
Dr.	Norberto			Perico	MD		IRCCS - Istituto di Ricerche Farmacologiche Mario Negri	Bergamo		Italy
Prof.	Max			Petzold	PhD	Health Metrics Unit	University of Gothenburg	Gothenburg		Sweden		University of the Witwatersrand	Johannesburg		South_Africa
Mr.	Farhad			Pishgar		Non-Communicable Diseases Research Center	Tehran University of Medical Sciences	Tehran	Tehran	Iran	Uro-Oncology Research Center	Tehran University of Medical Sciences	Tehran	Tehran	Iran
Dr.	Farshad			Pourmalek	PhD		University of British Columbia	Vancouver	British Columbia	Canada
Dr.	Mostafa			Qorbani	PhD	Non-Communicable Diseases Research Center	Alborz University of Medical Sciences	Karaj		Iran
Prof.	Vafa			Rahimi-Movaghar	MD	Sina Trauma and Surgery Research Center	Tehran University of Medical Sciences	Tehran	Tehran	Iran
Mr.	Rajesh Kumar			Rai	MPH		Society for Health and Demographic Surveillance	Suri	West Bengal	India
Prof.	Saleem	M		Rana	PhD		Contech School of Public Health	Lahore	Punjab	Pakistan		Contech International Health Consultants	Lahore	Punjab	Pakistan
Dr.	David	Laith		Rawaf	MD, MBBS	WHO Collaborating Centre	Imperial College London	London		United_Kingdom		North Hampshire Hospitals	Basingstroke		United_Kingdom		University College London Hospitals	London		United_Kingdom
Prof.	Salman			Rawaf	MD		Imperial College London	London		United_Kingdom
Prof.	Giuseppe			Remuzzi	MD		IRCCS - Istituto di Ricerche Farmacologiche Mario Negri	Bergamo		Italy		Azienda Socio-Sanitaria Territoriale, Papa Giovanni XXIII	Bergamo		Italy	Department of Biomedical and Clinical Sciences "L. Sacco"	University of Milan	Milan		Italy
Prof.	Andre	M.N.	N.	Renzaho	PhD		Western Sydney University	Locked Bag 1797, Penrith 2751 NSW Australia	NSW	Australia
Dr.	Satar			Rezaei	PhD	School of Public Health	Kermanshah University of Medical Sciences	Kermanshah		Iran
Dr.	Gholamreza			Roshandel	PhD	Golestan Research Center of Gastroenterology and Hepatology	Golestan University of Medical Sciences	Gorgan		Iran	Digestive Diseases Research Institute	Tehran University of Medical Sciences	Tehran		Iran
Prof.	Dietrich			Rothenbacher	MD	Institute of Epidemiology and Medical Biometry	Ulm University	Ulm		Germany
Dr.	Mahdi			Safdarian	MD		Sina Trauma & Surgery Research Center	Tehran		Iran
Ms.	Sare			Safi	MS	Ophthalmic Epidemiology Research Center	Shahid Beheshti University of Medical Sciences	Tehran		Iran
Dr.	Saeid			Safiri	PhD	Managerial Epidemiology Research Center, Department of Public Health, School of Nursing and Midwifery	Maragheh University of Medical Sciences	Maragheh		Iran
Dr.	Mohammad Ali			Sahraian	MD	MS Research Center, Neuroscience Institute	Tehran University of Medical Sciences	Tehran		Iran
Prof.	Payman			Salamati	MD	Sina Trauma and Surgery Research Center	Tehran University of Medical Sciences	Tehran	Tehran	Iran
Dr.	Abdallah	M.		Samy	PhD		Ain Shams University	Cairo		Egypt			Lawrence	Kansas	United_States
Dr.	Juan	Ramon		Sanabria	MD	J Edwards School of Medicine	Marshall Univeristy	Huntington	WV	United_States		Case Western Reserve University	Cleveland	OH	United_States
Dr.	Maria Dolores			Sanchez-Niño	PhD		IIS-Fundacion Jimenez Diaz	Madrid	Madrid	Spain
Dr.	Milena	M		Santric Milicevic	PhD	Institute of Social Medicine, Faculty of Medicine	University of Belgrade	Belgrade	Serbia	Serbia	Centre School of Public Health and Health Management, Faculty of Medicine	University of Belgrade	Belgrade	Serbia	Serbia
Prof.	Benn			Sartorius	PhD	Public Health Medicine, School of Nursing and Public Health	University of KwaZulu-Natal	Durban		South_Africa	UKZN Gastrointestinal Cancer Research Centre	South African Medical Research Council (SAMRC)	Durban		South_Africa
Dr.	Sadaf	G		Sepanlou	PhD	Digestive Diseases Research Institute	Tehran University of Medical Sciences	Tehran	Tehran	Iran
Dr.	Masood	Ali		Shaikh	MD		Independent Consultant	Karachi		Pakistan
Dr.	Diego	Augusto	Santos	Silva	PhD		Federal University of Santa Catarina	Florianopolis	SC - SANTA CATARINA	Brazil
Miss	Dayane	Gabriele	Alves	Silveira	MD		Brasília University	Brasília	DF	Brazil
Dr.	Badr	H	A	Sobaih	MD		king Saud university	Riyadh	middle province	Saudi_Arabia			Riyadh		Saudi_Arabia
Dr.	Rizwan			Suliankatchi Abdulkader	MD		Ministry of Health, Kingdom of Saudi Arabia	Riyadh		Saudi_Arabia
Prof.	Rafael			Tabarés-Seisdedos	PhD	Department of Medicine	University of Valencia, INCLIVA Health Research Institute and CIBERSAM	Valencia	Valencia	Spain
Dr.	Arash			Tehrani-Banihashemi	PhD	Preventive Medicine and Public Health Research Center	Iran University of Medical Sciences	Tehran	Tehran	Iran
Dr.	Mohamad-Hani			Temsah	MD		King Saud University	Riyadh		Saudi_Arabia		King Faisal Specialist Hospital and Research Center	Riyadh		Saudi_Arabia
Dr.	Roman			Topor-Madry	PhD	Institute of Public Health, Faculty of Health Sciences	Jagiellonian University Medical College	Kraków		Poland	Faculty of Health Sciences	Wroclaw Medical University	Wroclaw		Poland
Dr.	Bach	Xuan		Tran	PhD		Johns Hopkins University	Baltimore	Maryland	United_States		Hanoi Medical University	Hanoi		Vietnam
Dr.	Kingsley	Nnanna		Ukwaja	MD	Department of Internal Medicine	Federal Teaching Hospital	Abakaliki	Ebonyi State	Nigeria
Dr.	Olalekan	A		Uthman	PhD	Warwick Medical School	University of Warwick	Coventry		United_Kingdom
Dr.	Job	F	M	van Boven	PhD		University of Groningen	Groningen		Netherlands
Mr.	Tolassa			Wakayo	MS		Jimma University	Jimma	Oromia	Ethiopia
Dr.	Andrea			Werdecker	PhD	Competence Center Mortality-Follow-Up of the German National Cohort	Federal Institute for Population Research	Wiesbaden	Hessen	Germany
Mr.	Abdulhalik			Workicho	MPH		Jimma University	Jimma	Oromia	Ethiopia		Ghent University	Ghent		Belgium
Mr.	Mohsen			Yaghoubi	MSc	School of Public Health	University of Saskatchewan	Saskatoon	Saskatchewan	Canada			Tehran	Tehran	Iran
Dr.	Yuichiro			Yano	MD	Department of Preventive Medicine	Northwestern University	Chicago	Illinois	United_States
Dr.	Mehdi			Yaseri	PhD		Tehran University of Medical Sciences	Terhan	Tehran	Iran	Ophthalmic Research Center	Shahid Beheshti University of Medical Sciences	Tehran	Tehran	Iran
Mr.	Naohiro			Yonemoto	MPH	Department of Biostatistics, School of Public Health	Kyoto University	Kyoto		Japan
Prof.	Mustafa	Z		Younis	DrPH		Jackson State University	Jackson	MS	United_States
assoc_prof	Anthony	Lin		Zhang	PhD	School of Health and Biomedical Sciences	RMIT University	Bundoora	VIC	Australia
Mr.	Bassel			Zein	MS	Neuroscience Department	Georgetown University	Washington	DC	United States
Dr.	Aisha	O.		Jumaan	PhD		Independent Consultant	Seattle	Washington	United_States
Prof.	Theo			Vos	PhD	Institute for Health Metrics and Evaluation	University of Washington	Seattle	Washington	United_States
Prof.	Mohsen			Naghavi	PhD	Institute for Health Metrics and Evaluation	University of Washington	Seattle	Washington	United_States
Prof.	Simon	I.		Hay	DSc	Oxford Big Data Institute, Li Ka Shing Centre for Health Information and Discovery	University of Oxford	Oxford		United_Kingdom	Institute for Health Metrics and Evaluation	University of Washington	Seattle	Washington	United_States
Prof.	Christopher	J	L	Murray	DPhil	Institute for Health Metrics and Evaluation	University of Washington	Seattle	Washington	United_States
Prof.	Ali	H.		Mokdad	PhD	Institute for Health Metrics and Evaluation	University of Washington	Seattle	Washington	United_States
